# Supplementary material for: LncEGFL7OS regulates human angiogenesis by interacting with MAX at the EGFL7/miR-126 locus
Source: eLife. 2019 Feb 11;8:e40470. doi: 10.7554/eLife.40470 (PMC6370342; doi:10.7554/eLife.40470)
Supplement: Supplementary file 2. [file elife-40470-supp2.xlsx]

## Sheet: Sheet1
Supplementary File 2
seqname	GeneSymbol	P-value - LncRNAs	Absolute Fold change - LncRNAs	Regulation - LncRNAs	RNAlength	Chrom	Genome Relationship	Nearby Gene	Nearby Gene Symbol	P-value - mRNAs	Absolute Fold change - mRNAs	Regulation - mRNAs
ENST00000412871	RP11-354K1.1	0.00589724	11.3164	up	1204	chr1	upstream	NM_001164688	RD3	0.0103169	3.82872	up
ENST00000414513	CD99P1	0.00121741	3.78682	up	3071	chrX	downstream	NM_000047	ARSE	0.0123572	4.26424	up
ENST00000422554	RP11-113O24.3	0.00344022	4.71363	up	669	chr9	downstream	ENST00000377694	IGFBPL1	0.0366768	15.2395	down
ENST00000425776	AC019118.3	0.00237765	3.93471	up	718	chr2	upstream	NM_016030	TRAPPC12	0.0151335	3.29086	down
ENST00000430058	RP11-23B15.1	0.0160679	3.21777	up	204	chr9	upstream	ENST00000341469	TRIM14	0.0407726	2.39166	up
ENST00000430058	RP11-23B15.1	0.0160679	3.21777	up	204	chr9	upstream	NM_018437	HEMGN	0.00399872	3.0877	up
ENST00000432395	RP5-943J3.1	0.044056	5.03237	up	509	chr1	downstream	NM_182976	ZNF326	0.00948031	3.80694	up
ENST00000432395	RP5-943J3.1	0.044056	5.03237	up	509	chr1	upstream	NM_015350	LRRC8B	0.00773563	4.96816	up
ENST00000432395	RP5-943J3.1	0.044056	5.03237	up	509	chr1	upstream	NM_032270	LRRC8C	0.00900626	6.57205	up
ENST00000435581	CD99P1	0.0419048	2.34297	up	2788	chrX	downstream	NM_000047	ARSE	0.0123572	4.26424	up
ENST00000449713	AP001065.15	0.0195576	3.08935	up	912	chr21	downstream	ENST00000334662	KRTAP10-8	0.00312627	5.95785	up
ENST00000449713	AP001065.15	0.0195576	3.08935	up	912	chr21	downstream	ENST00000400368	KRTAP10-6	0.0455043	6.0547	up
ENST00000453837	RP11-84A19.2	0.0375557	4.17554	up	2257	chr1	downstream	ENST00000403528	HCRTR1	0.0154755	5.42692	up
ENST00000456651	RP3-522D1.1	0.0362555	2.52571	up	587	chr1	upstream	NM_182759	FAM19A3	0.0233296	2.78552	up
ENST00000457746	AP006216.5	0.0146442	4.03471	up	333	chr11	downstream	NM_001159736	BUD13	0.00329522	4.95983	up
ENST00000457746	AP006216.5	0.0146442	4.03471	up	333	chr11	downstream	NM_032725	BUD13	0.0124662	3.72617	up
ENST00000566475	HCG22	0.0145457	2.91888	up	549	chr6	downstream	ENST00000259881	PSORS1C1	0.0352362	2.50977	down
TCONS_00003819	XLOC_001624	0.0474585	2.75892	up	1129	chr2	upstream	ENST00000337565	BCL2L11	0.0363847	3.78573	up
uc021orw.1	HP08777	0.0476463	3.32295	up	668	chr1	upstream	NM_182759	FAM19A3	0.0233296	2.78552	up
